# Supplementary material for: Ixodes ricinus Salivary Serpin Iripin-8 Inhibits the Intrinsic Pathway of Coagulation and Complement
Source: Int J Mol Sci. 2021 Aug 31;22(17):9480. doi: 10.3390/ijms22179480 (PMC8431025; doi:10.3390/ijms22179480)
Supplement: Supplementary file 1 [file ijms-22-09480-s001.zip]

Archive with 1 entries (1 files):
- ijms-1291351-supplementary.pdf
